# Supplementary material for: A bi-institutional multi-disciplinary failure mode and effects analysis (FMEA) for a Co-60 based total body irradiation technique
Source: Radiat Oncol. 2021 Nov 19;16:224. doi: 10.1186/s13014-021-01894-3 (PMC8605584; doi:10.1186/s13014-021-01894-3)
Supplement: Supplementary file 1 — Additional file 1. Aggregate FMEA (the mean FMEA ranked by all participants from both institutions). [file 13014_2021_1894_MOESM1_ESM.xlsx]

## Sheet: Aggregate
FM#	Process description	Step Description	Failure mode	Effects	O (occurrence rating)		S (severity rating)		D (detection rating)		RPN (risk priority number)		Rank	Not ranked by KCI	Not ranked by DFBW
1	Logistics	Treatment calendar	Miscommunication of dates	Plan not ready on tx date, plan calculated for wrong tx date	3.2	1.07703	3.54545	1.97086	2.54545	1.49931	28.8793	25.3288	42		MP2(O)
2	Logistics	Plan approval	Plan changed after checks but before approval on tx day	Patient treated with incorrect plan	2.72727	1.54278	4.90909	2.27454	2.90909	1.92847	38.9482	38.4411	23
3	Sim	Pt measurements	Incorrect mx	Incorrect dose calculation	2.72727	1.91125	4.36364	1.61091	3.90909	2.1513	46.5214	44.87	13
4	Sim	Pt measurements	Incorrect documentation	Incorrect dose calculation	2.81818	2.081	4.45455	1.92418	3.45455	1.7768	43.3674	43.2892	15
5	Sim	Pt positioning	Incorrect documentation	Incorrect patient setup	2.72727	1.48268	3.63636	1.36666	4	2.7303	39.6694	37.6904	22
6	Planning	Preparation of initial plan	Miscommunication of Rx	Incorrect dose or fractionation	1.90909	0.514259	7.09091	1.72966	3.54545	2.67526	47.9955	40.1968	10
7	Planning	Preparation of initial plan	Incorrect documentation	Incorrect dose calculation	2.9	1.92094	5.7	2.19317	2.8	1.6	46.284	44.2331	14	RO1
8	Planning	Preparation of initial plan	Calculation error	Incorrect dose calculation	3.09091	2.4663	7.36364	1.49379	3	1.80907	68.281	69.6823	3
9	Planning	Preparation of initial plan	Incorrect treatment date	Incorrect dose calculation	2.45455	1.15708	5.63636	1.91988	3.09091	2.02056	42.7618	37.4156	16
10	Planning	Preparation of initial plan	Incorrect documentation in EMR	Incorrect plan/dose delivery	2.81818	1.94554	5.63636	2.42235	3	2.21565	47.6529	52.3476	11
11	Planning	Preparation of initial plan	Corrupt spreadsheet	Incorrect dose calculation	2.22222	1.22726	7.33333	1.1547	4.55556	2.62937	74.2387	60.4454	1	RT1, RT2
12	Planning	Ancillary	Incorrect lung block design/size	Lung overdose / target underdose	3.18182	2.28903	5.54545	2.38799	2.36364	1.66639	41.7055	45.6866	18
13	Planning	Ancillary	Incorrect compensator	Incorrect dose delivery	2	0.57735	6.66667	1.49071	3.16667	1.95078	42.2222	30.2364	17	RO2, RT1, RT2	MP1, RT1
14	Planning	Ancillary	Incorrect compensator placement	Incorrect dose delivery	2.2	0.4	6	1.26491	4	1.67332	52.8	26.5318	6	RO1, RO2, RT1, RT2	MP1, RT1
15	Planning	Ancillary	Patient too heavy for couch	Cannot treat patient	1.8	0.979796	4	2.82843	1.5	0.67082	10.8	10.78	84	RO1	RO1(S)
16	Treatment	Setup	Setup error (significant wrt tx field)	Incorrect dose delivery	2.8	1.93907	6.2	1.98997	4.2	2.95973	72.912	75.7446	2	RO1
17	Treatment	Setup	Wrong lung blocks	Incorrect dose delivery	2.36364	1.29844	5.18182	1.69589	3	1.95402	36.7438	33.5382	27
18	Treatment	Setup	Missing lung blocks (one fraction)	Incorrect dose delivery	2.27273	1.35451	4.36364	1.72008	2.81818	2.44273	27.9489	31.396	44
19	Treatment	Setup	Missing lung blocks (all fractions)	Incorrect dose delivery	1.27273	0.616575	7.27273	2.21937	2.27273	2.56164	21.0368	26.5949	60
20	Treatment	Setup	Misplaced lung blocks	Incorrect dose delivery	2.27273	1.13545	5.27273	2.33903	1.90909	0.995859	22.8775	19.392	55
21	Treatment	Setup	Lung blocks/tray fall on patient	Patient injury	1.6	1.49666	6.6	2.05913	1.9	1.81384	20.064	27.5374	64	RO1
22	Treatment	Setup	Wrong compensator	Incorrect dose delivery	2.28571	1.03016	5.28571	1.57791	3.42857	1.76126	41.4227	30.8906	19	RT1, RT2	MP1, RT1
23	Treatment	Setup	Missing compensator	Incorrect dose delivery	2	0.92582	6	1.60357	2.42857	1.17803	29.1429	21.0356	41	RT1, RT2	MP1, RT1
24	Treatment	Setup	Misplaced compensator	Incorrect dose delivery	2.14286	1.2454	5.14286	1.55183	2.85714	1.12486	31.4869	24.0587	37	Rt1, RT2	MP1, RT1
25	Treatment	Setup	Compensator falls on patient	Patient injury	1.42857	0.494872	6.85714	1.45686	2.14286	2.41593	20.9913	25.1567	61	RT1, RT2	MP1, RT1
26	Treatment	Setup	Couch not at treatment height (small change <5cm)	Incorrect dose delivery	2.90909	2.19315	4.45455	0.890724	2.81818	1.64141	36.5199	35.5497	29
27	Treatment	Setup	Couch not at treatment height for single fx (large change >5cm)	Incorrect dose delivery	2.09091	1.23983	4.90909	1.1642	2.18182	1.64141	22.3952	22.1001	57
28	Treatment	Setup	Couch not at treatment height for multiple fx (large change >5cm)	Incorrect dose delivery	1.90909	1.31111	7.18182	2.16661	2.18182	1.74867	29.9144	32.8381	40
29	Treatment	Setup	Couch not operational	Unable to deliver tx as planned	2.09091	1.67628	4.27273	2.56164	1.18182	0.57496	10.5582	11.7517	85
30	Treatment	Setup	Console touch screen not operational	Cannot treat patient	2.63636	1.72008	4.2	2.03961	1.36364	1.14992	15.0992	17.69	72		RO1(S)
31	Treatment	Setup	Stand controls not operational	Potentially incorrect dose delivery	2.7	1.79165	4.8	2.18174	1.3	0.640312	16.848	15.8902	69	RT1
32	Treatment	Setup	Treatment head in wrong rotational position, not locked	Incorrect dose delivery	1.72727	0.749656	6.18182	1.94554	1.90909	1.08331	20.3847	15.9132	63
33	Treatment	Setup	Dicom worklist system fails	Treatment delay	3.88889	1.66296	3.77778	1.93091	1.88889	1.52348	27.7503	29.0336	46	RT1, RT2
34	Treatment	Setup	Therapist hurts themselves trying to move patient on couch	Staff injury	3.09091	1.83177	4.81818	2.58732	1.18182	0.57496	17.6003	16.4754	67
35	Treatment	Setup	Head not at correct treatment height (small change <5cm)	Incorrect dose delivery	2.09091	0.899954	4.54545	1.30479	3.45455	2.5357	32.8325	29.4841	34
36	Treatment	Setup	Head not at correct treatment height for single fx (large change >5cm)	Incorrect dose delivery	1.72727	0.749656	4.63636	1.22643	3	2.7303	24.0248	25.0437	54
37	Treatment	Setup	Head not at correct treatment height for multiple fx (large change >5cm)	Incorrect dose delivery	1.45455	0.49793	6.81818	1.79991	2.90909	2.57451	28.8505	28.4156	43
38	Treatment	Setup	Room lasers interfere with ODI	ODI provides incorrect reading	1.44444	0.496904	3.22222	1.5476	2.55556	2.67129	11.8944	14.2814	83	RO2, RT1
39	Treatment	Setup	Flattening filter not inserted	Incorrect dose delivery	1.63636	0.481046	7.18182	2.16661	2.36364	1.36666	27.7776	19.8712	45
40	Treatment	Setup	Flattening filter partially inserted	Incorrect dose delivery	1.81818	0.833196	6.18182	2.081	2.90909	1.72966	32.6972	26.9	35
41	Treatment	Setup	Flattening filter inserted but not latched	Incorrect dose delivery	2.36364	1.36666	4.45455	2.46295	4.45455	2.67526	46.9016	46.9182	12
42	Treatment	Setup	Flattening filter falls on patient	Patient injury	1.63636	1.14992	8.27273	1.48268	1.81818	1.69589	24.6131	29.0804	52
43	Treatment	Setup	Wrong flattening filter inserted	Incorrect dose delivered	1.3	0.458258	6.66667	2.0548	4.22222	2.93552	36.5926	30.6732	28	RO2, RT1(S,D)
44	Treatment	Setup	Imager not operational	Inability to accurately localize lung blocks	3	1.70561	4.7	1.26886	1.18182	0.385695	16.6636	11.8139	70	RT1(S)
45	Treatment	Setup	Motor run away causing head to contact patient	Patient injury	1.27273	0.445362	7.72727	2.09288	1.36364	0.642824	13.411	8.67087	79
46	Treatment	Setup	Motor run away causing wrong SSD		1.63636	0.642824	5.9	1.75784	2.3	0.9	22.2055	13.9772	58	RT1(S,D)
47	Treatment	Delivery	Wrong patient	Incorrect dose delivery	1.27273	0.445362	8.45455	1.61604	2	1.2792	21.5207	16.2203	59
48	Treatment	Delivery	Loss of patient audio/video	Can't treat patient	2.54545	1.30479	4.09091	2.71208	1.18182	0.57496	12.3065	11.9249	82
49	Treatment	Delivery	Program wrong tx time	Incorrect dose delivery	2.72727	1.54278	7	2.2563	3.27273	1.81363	62.4793	53.4187	4
50	Treatment	Delivery	Program tx time instead of in-vivo dosimetry delivery time	Inability to adjust tx if in-vivo reading is out of range	2.25	1.85405	5	1.80278	2	1.65831	22.5	27.5247	56	RO2	MP1, RO1
51	Treatment	Delivery	Neglect to subtract in-vivo delivery time from remaining tx time	Incorrect dose delivery	2.75	1.85405	5.5	2.17945	3.375	2.28788	51.0469	52.8305	9	RO2	MP1, RO1
52	Treatment	Delivery	Timer malfunction	Incorrect dose delivery	1.90909	0.899954	7.54545	1.97086	3.63636	1.72008	52.3817	37.5616	7
53	Treatment	Delivery	Patient moves after setup (significant move wrt tx field) (no lung blocks)	Incorrect dose delivery	3.18182	1.46587	4.90909	1.62114	3.27273	1.54278	51.1195	37.6872	8
54	Treatment	Delivery	Patient moves after setup (with lung blocks)	Incorrect dose delivery	3.63636	1.77214	5.63636	1.14992	3	1.65145	61.4876	46.9144	5
55	Treatment	Delivery	Source not moving within timer limits	Can't treat patient	2.1	1.75784	4.6	2.2891	2.6	2.72764	25.116	35.9511	51		RO1
56	Treatment	Delivery	Source stuck	Incorrect dose delivery / staff exposure	1.36364	0.481046	8.18182	1.84973	1.27273	0.445362	14.1998	7.75167	75
57	Treatment	Delivery	In-vivo measurement system not working	Can't treat patient	2.33333	1.49071	3.77778	2.24983	1.55556	0.496904	13.7119	12.7519	78		MP1, RO1
58	Treatment	Delivery	Therapists hit stop beam instead of pause when trying to pause beam	Treatment dealy because patient needs to be rescheduled, tx time needs to be manually corrected	2.63636	0.771389	2.7	1.9	1.81818	1.19226	12.9421	13.0119	80		RO1(S)
59	Treatment	Delivery	Treatment starts with imaging panel out (not parked)	Treatment delay	3.36364	1.77214	2.18182	1.26622	2.36364	2.53243	17.3464	23.0276	68
60	Treatment	Delivery	Patient cannot tolerate treatment position	Treatment delay, can't treat patient	2.81818	0.833196	5	2.21565	1.36364	0.481046	19.2149	12.2767	65
61	Treatment	Delivery	Room lasers are bumped out of alignment (small shift <5cm)	Potential incorrect setup	2.54545	0.890724	3.63636	1.91988	3.27273	1.91125	30.293	26.0986	39
62	Treatment	Delivery	Room lasers are bumped out of alignment (large shift >5cm)	Potential incorrect setup	2.09091	0.792527	4.81818	2.12424	2.54545	1.72488	25.6439	22.8968	49
63	Treatment	Delivery	Forget to flip to supine after prone field	Incorrect dose delivered	1.81818	0.833196	6.81818	1.26622	2.81818	2.58732	34.9361	36.4302	30
64	Treatment	Delivery	Used prone time for supine position or vice versa	Incorrect dose delivered	2.72727	1.65644	4.81818	1.64141	3.09091	2.57451	40.6161	44.0963	21
65	Treatment	Delivery	Patient has too many blankets covering them	Change in dose distribution	2.63636	2.1436	3.63636	1.14992	2.18182	1.89824	20.9166	25.7713	62
66	Treatment	Delivery	Cannot recover treatment time after machine failure	Incorrect dose delivered	2.18182	1.19226	4.63636	1.06794	1.36364	0.642824	13.7941	10.4498	77
67	Treatment	Delivery	Imager calibration is wrong or has been deleted	Inability to localize lung blocks	2.18182	1.02852	3.81818	1.74867	1.72727	0.749656	14.3892	11.3331	74
68	Treatment	Delivery	Images saved under wrong patient	Inability to localize lung blocks, potentially incorrect dose delivered	2.54545	1.07565	4.27273	2.33903	3.18182	2.82258	34.6056	38.9246	31
69	Treatment	Delivery	Image from wrong date is used for alignment verification	Lung blocks positioned incorrectly	2.54545	0.987525	4.54545	1.61604	3.54545	2.67526	41.0218	37.7372	20
70	Treatment	Delivery	Treatment paused but not restarted	Incorrect dose delivered	2	0.603023	5.63636	2.01236	2.81818	2.44273	31.7686	31.2833	36
71	Treatment	Delivery	Batteries fail	Cannot treat patient	2.3	1.1	4	2.26078	1.4	0.663325	12.88	11.3217	81	RO2	RO1(S)
72	Treatment	Delivery	Patient or therapist trips on couch cables	Patient injury	3.63636	1.77214	5.81818	1.79991	1.3	0.458258	27.5041	18.6027	47	RO1(D)
73	QA	Machine QA	Incorrect calibration	Incorrect dose delivery	2.11111	0.87489	6.33333	1.94365	2.55556	1.34256	34.1687	25.1534	32	RO1, RT1
74	QA	Machine QA	Incorrect beam data	Incorrect dose delivery	2.22222	0.916246	6.33333	1.82574	2.66667	1.33333	37.5309	26.6205	26	RO1, RT1
75	QA	Machine QA	Head height inaccuracy not caught on QA	Incorrect dose delivery	1.88889	0.566558	5.22222	1.31468	2.77778	1.68508	27.4005	19.7843	48	RO1, RO2
76	QA	Machine QA	Distance indicator inaccuracy not caught on QA	Incorrect dose delivery	2	0.666667	5.11111	1.44871	3	1.56347	30.6667	20.8681	38	RO1, RO2
77	QA	Machine QA	Light field coincidence inaccuracy not caught on QA	Incorrect dose delivery	1.88889	0.566558	4.66667	1.41421	2.88889	1.2862	25.465	15.6983	50	RO1, RO2
78	QA	Machine QA	In-vivo measurement system miscalibrated	Tx interruption / delay	2.57143	1.84059	3.14286	0.638877	1.85714	0.638877	15.0087	12.3036	73	RO1, RO2	MP1, RO1
79	QA	Machine QA	Source stuck and emergency shutter not operational	Patient overdose	1.11111	0.31427	8.22222	2.43939	2.66667	2.58199	24.3621	25.6153	53	RO1, RO2
80	QA	Machine QA	Couch is accidentally shifted after morning QA (shift insignificant wrt tx field)	Incorrect dose delivery	3.1	2.02237	3.6	1.95959	3.4	1.49666	37.944	36.3088	25	RO1
81	QA	Machine QA	Couch is accidentally shifted after morning QA (shift significant wrt tx field)	Incorrect dose delivery	2.5	1.20416	5.1	1.3	3	1.26491	38.25	26.3551	24	RO1
82	QA	Machine QA	Compressor tank accumulates water and rusts	Can't treat patient	2.3	1.1	4.33333	1.88562	1.9	1.22066	18.9367	17.2607	66	RO1	RO1(S)
83	QA	Machine QA	Morning output checks fail - true positive	Treatment delay	1.625	0.695971	3.42857	1.17803	1.625	0.695971	9.05357	6.30456	86	RO1, RO2, RT1	RO1(S)
84	QA	Machine QA	Morning output checks fail - false positive	Treatment delay	3.25	2.04634	2.71429	0.699854	1.75	0.829156	15.4375	12.7994	71	RO1, RO2, RT1	RO1(S)
85	QA	Machine QA	Morning output checker false negative	Incorrect dose delivery	1.5	0.5	5.25	1.71391	4.25	3.38194	33.4688	30.8731	33	RO1, RO2, RT1
86	QA	Machine QA	Vault door inoperable	Treatment delay	2.3	1.26886	2.66667	1.69967	1	0	6.13333	5.17021	87	RO1	RO1(S)
87	QA	Machine QA	Couch cables get worn out	Treatment delay	2.6	1.68523	2.55556	1.16534	2.1	1.75784	13.9533	16.0841	76	RO1	RO1(S)
